# Supplementary material for: Volumetric absorptive microsampling for profiling of signaling lipids: a comparative analysis with whole blood and dried blood spots
Source: Anal Bioanal Chem. 2026 Apr 5;418(9):2565–78. doi: 10.1007/s00216-026-06413-5 (PMC13079519; doi:10.1007/s00216-026-06413-5)
Supplement: Supplementary file 2 — Supplementary file2 (XLSX 67.6 KB) [file 216_2026_6413_MOESM2_ESM.xlsx]

## Sheet: Cover Page
Title:	Volumetric Absorptive Microsampling for Profiling of Signaling Lipids: A Comparative Analysis with Whole Blood and Dried Blood Spots
Journal Name:	Analytical and Bioanalytical Chemistry
Authors:	Manchu Umarani Thangavelu1, Alida Kindt1, Bert Wouters1, Lieke Lamont1, Hyung Lim Elfrink1, Amy Harms1, *Thomas Hankemeier1
Affiliations:	1Metabolomics and Analytics Center, Leiden University, Leiden, The Netherlands
*Corresponding Author Email:	hankemeier@lacdr.leidenuniv.nl

## Sheet: Index
Table S1: List of detected metabolites with common name, systematic name, and compound classification
Table S2: Overview of background and precisison metrics across WB, DBS, and VAMS for the detected metabolites
Table S3: Overview of liquid-liquid extraction recovery and matrix effect across WB, DBS, and VAMS
Table S4: Results of ANOVA for metabolite stability in VAMS over 24 hour, 48 hour, and 1 week storage at room temperature

## Sheet: Table S1
Metabolite	Precursor (m/z)	Product (m/z)	Common Name	Systematic Name	Category
GUDCA	448.2	74	Glycoursodeoxycholic acid	N-(3alpha,7beta-dihydroxy-5beta-cholan-24-oyl)-glycine	bile acid
GCA	464.2	74.1	Glycocholic acid	N-(3alpha,7alpha,12alpha-trihydroxy-5beta-cholan-24-oyl)-glycine	bile acid
CA	407.3	343.3	Cholic acid	3alpha,7alpha,12alpha-trihydroxy-5beta-cholan-24-oic acid	bile acid
GCDCA	448.21	74	Glycochenodeoxycholic acid	N-(3alpha,7alpha-dihydroxy-5beta-cholan-24-oyl)-glycine	bile acid
GDCA	448.22	74	Glycodeoxycholic acid	N-(3alpha,12alpha-dihydroxy-5beta-cholan-24-oyl)glycine	bile acid
DCA	391.2	345.25	Deoxycholic acid	3alpha,12alpha-Dihydroxy-5beta-cholan-24-oic Acid	bile acid
GLCA	432.3	74.1	Glycolithocholic Acid	N-[(3alpha,5beta)-3-hydroxy-24-oxocholan-24-yl]-glycine	bile acid
a-LEA	322	62	alpha-Linolenoyl Ethanolamide;Anandamide (18:3, n-3)	N-(9Z,12Z,15Z-octadecatrienoyl)-ethanolamine	endocannabinoid
POEA	298	62	Palmitoleoyl Ethanolamide	N-(9Z-hexadecenoyl)-ethanolamine	endocannabinoid
PDEA	286	62	Pentadecanoyl Ethanolamide	N-(Pentadecanoyl)-ethanolamine	endocannabinoid
LEA	324	62	Linoleoyl Ethanolamide;Anandamide (18:2, n-6)	N-(9Z,12Z-octadecadienoyl)-ethanolamine	endocannabinoid
AEA	348	62	Anandamide;Anandamide (20:4, n-6)	N-(5Z,8Z,11Z,14Z-eicosatetraenoyl)-ethanolamine	endocannabinoid
DHEA	372	62	Docosahexaenoyl Ethanolamide;Anandamide (22:6, n-3)	N-(4Z,7Z,10Z,13Z,16Z,19Z-docosahexaenoyl)-ethanolamine	endocannabinoid
1-AG;2-AG	379.21	287	1-Arachidonoyl Glycerol;2-Arachidonoyl Glycerol	1-(5Z,8Z,11Z,14Z-eicosatetraenoyl)-sn-glycerol;2-(5Z,8Z,11Z,14Z-eicosatetraenoyl)-sn-glycerol	endocannabinoid
1-LG;2-LG	355	263	1-Linoleoyl Glycerol (18:2);2-Linoleoyl Glycerol (18:2)	1-(9Z,12Z-octadecadienoyl)-rac-glycerol;2-(9Z,12Z-Octadecadienoyl)-glycerol	endocannabinoid
PEA	300	62	Palmitoyl Ethanolamide; Anandamide (16:0)	N-hexadecanoyl-ethanolamine	endocannabinoid
DGLEA	350	62	Dihomo-gamma-Linolenoyl Ethanolamide	N-(8Z,11Z,14Z-eicosatrienoyl)-ethanolamine	endocannabinoid
1-OG;2-OG	357	265	1-Oleoyl Glycerol (18:1);2-Oleoyl Glycerol (18:1)	1-(9Z-octadecenoyl)-rac-glycerol;2-(9Z-octadecenoyl)-sn-glycerol	endocannabinoid
SEA	328	62	Stearoyl Ethanolamide	N-(Octadecanoyl)-ethanolamine	endocannabinoid
OEA	326	62	Oleoyl Ethanolamide	N-(9Z-octadecenoyl)-ethanolamine	endocannabinoid
10-NO2-OA	326.2	279.2	10-Nitrooleic acid	(9E)-10-nitrooctadec-9-enoic acid	free fatty acid
FA (18:2) w-6	279.2	261.2	Linoleic acid	9Z,12Z-octadecadienoic acid	free fatty acid
FA (18:3) w-3	277	233	Alpha-Linolenic acid (alpha-LA)	9Z,12Z,15Z-octadecatrienoic acid	free fatty acid
FA (18:3) w-6	277	233	Gamma-Linolenic acid (gamma-LA)	6Z,9Z,12Z-octadecatrienoic acid	free fatty acid
FA (20:3) w-3	305.1	261	Dihomo-alpha-linolenic acid (DALA)	11,14,17-eicosatrienoic acid	free fatty acid
FA (20:3) w-6	305.1	261	Dihomo-gamma-linolenic acid (DGLA)	8Z,11Z,14Z-eicosatrienoic acid	free fatty acid
FA (20:3) w-9	305.1	261	5,8,11-Eicosatrienoic acid (Mead acid)	5Z,8Z,11Z-eicosatrienoic acid	free fatty acid
FA (20:4) w-6	303	259	Arachidonic acid (AA)	5Z,8Z,11Z,14Z-eicosatetraenoic acid	free fatty acid
FA (20:5) w-3	301.1	257.2	Eicosapentaenoic acid (EPA)	5Z,8Z,11Z,14Z,17Z-eicosapentaenoic acid	free fatty acid
FA (22:4) w-6	331.5	287.5	Adrenic acid	7Z,10Z,13Z,16Z-docosatetraenoic acid	free fatty acid
FA (22:5) w-3	329.1	179	Docosapentaenoic acid (omega3-DPA);Clupanodonic acid	7Z,10Z,13Z,16Z,19Z-docosapentaenoic acid	free fatty acid
FA (22:5) w-6	329.1	179	Docosapentaenoic acid (omega6-DPA);Osbond acid	4Z,7Z,10Z,13Z,16Z-docosapentaenoic acid	free fatty acid
FA (22:6) w-3	327.1	283.1	Docosahexaenoic acid (DHA)	4Z,7Z,10Z,13Z,16Z,19Z-docosahexaenoic acid	free fatty acid
S1P (16:1)	350	79.05	Sphinganine-1-phosphate (16:1)	Hexadecaphing-4-enine-1-phosphate	lysophospholipid
S1P (18:0)	380	79.05	Sphinganine-1-phosphate (18:0)	D-erythro-sphinganine-1-phosphate	lysophospholipid
S1P (18:1)	378.1	79.05	Sphinganine-1-phosphate (18:1)	Sphing-4-enine-1-phosphate	lysophospholipid
S1P (18:2)	376.1	79.05	Sphinganine-1-phosphate (18:2)	sphinga-4E,8Z-dienine-1-phosphate	lysophospholipid
LPE (14:0)	424.4	196.15	Lysophosphatidylethanolamine (14:0)	1-tetradecanoyl-sn-glycero-3-phosphoethanolamine	lysophospholipid
LPE (16:0)	452.4	196.15	Lysophosphatidylethanolamine (16:0)	1-hexadecanoyl-sn-glycero-3-phosphoethanolamine	lysophospholipid
LPE (16:1)	450.4	196.15	Lysophosphatidylethanolamine (16:1)	1-(9Z-hexadecenoyl)-glycero-3-phosphoethanolamine	lysophospholipid
LPE (18:0)	480.4	196.25	Lysophosphatidylethanolamine (18:0)	1-octadecanoyl-sn-glycero-3-phosphoethanolamine	lysophospholipid
LPE (18:1)	478.4	196.25	Lysophosphatidylethanolamine (18:1)	1-(9Z-octadecenoyl)-sn-glycero-3-phosphoethanolamine	lysophospholipid
LPE (18:2)	476.4	196.25	Lysophosphatidylethanolamine (18:2)	1-(9Z,12Z-octadecadienoyl)-glycero-3-phosphoethanolamine	lysophospholipid
LPE (18:3)	474.4	196.25	Lysophosphatidylethanolamine (18:3)	1-(6Z,9Z,12Z-octadecatrienoyl)-sn-glycero-3-phosphoethanolamine	lysophospholipid
LPE (20:3)	502.4	196.15	Lysophosphatidylethanolamine (20:3)	1-(8Z,11Z,14Z-eicosatrienoyl)-glycero-3-phosphoethanolamine	lysophospholipid
LPE (20:4)	500.4	196.15	Lysophosphatidylethanolamine (20:4)	1-(5Z,8Z,11Z,14Z-eicosatetraenoyl)-sn-glycero-3-phosphoethanolamine	lysophospholipid
LPE (20:5)	498.4	196.15	Lysophosphatidylethanolamine (20:5)	1-(5Z,8Z,11Z,14Z,17Z-eicosapentaenoyl)-glycero-3-phosphoethanolamine	lysophospholipid
LPE (22:4)	528.4	196.15	Lysophosphatidylethanolamine (22:4)	1-(7Z,10Z,13Z,16Z-docosatetraenoyl)-glycero-3-phosphoethanolamine	lysophospholipid
LPE (22:5)	526.4	196.15	Lysophosphatidylethanolamine (22:5)	1-(4Z,7Z,10Z,13Z,16Z-docosapentaenoyl)-sn-glycero-3-phosphoethanolamine	lysophospholipid
LPE (22:6)	524.4	196.15	Lysophosphatidylethanolamine (22:6)	1-(4Z,7Z,10Z,13Z,16Z,19Z-docosahexaenoyl)-glycero-3-phosphoethanolamine	lysophospholipid
LPI (16:0)	571.1	255.25	Lysophosphatidylinositol (16:0)	1-hexadecanoyl-sn-glycero-3-phospho-(1'-myo-inositol)	lysophospholipid
LPI (16:1)	569.1	253.25	Lysophosphatidylinositol (16:1)	1-(9Z-hexadecenoyl)-glycero-3-phospho-(1'-myo-inositol)	lysophospholipid
LPI (18:0)	599.1	283.25	Lysophosphatidylinositol (18:0)	1-octadecanoyl-sn-glycero-3-phospho-(1'-myo-inositol)	lysophospholipid
LPI (18:1)	597.1	281.25	Lysophosphatidylinositol (18:1)	1-(9Z-octadecenoyl)-sn-glycero-3-phospho-(1'-myo-inositol)	lysophospholipid
LPI (18:2)	595.1	153.05	Lysophosphatidylinositol (18:2)	1-(9Z,12Z-octadecadienoyl)-glycero-3-phospho-(1'-myo-inositol)	lysophospholipid
LPI (20:4)	619.1	303.25	Lysophosphatidylinositol (20:4)	1-(5Z,8Z,11Z,14Z-eicosatetraenoyl)-sn-glycero-3-phospho-(1'-myo-inositol)	lysophospholipid
LPI (22:6)	643.2	327.2	Lysophosphatidylinositol (22:6)	1-(4Z,7Z,10Z,13Z,16Z,19Z-docosahexaenoyl)-glycero-3-phospho-(1'-myo-inositol)	lysophospholipid
LPA (14:0)	381.2	153.05	Lysophosphatidic acid (14:0)	1-tetradecanoyl-sn-glycero-3-phosphate	lysophospholipid
LPA (16:0)	409	153.05	Lysophosphatidic acid (16:0)	1-hexadecanoyl-sn-glycero-3-phosphate	lysophospholipid
LPA (16:1)	407.2	153.05	Lysophosphatidic acid (16:1)	1-(9Z-hexadecenoyl)-glycero-3-phosphate	lysophospholipid
LPA (18:0)	437.3	153.05	Lysophosphatidic acid (18:0)	1-octadecanoyl-sn-glycero-3-phosphate	lysophospholipid
LPA (18:1)	435.2	153.05	Lysophosphatidic acid (18:1)	1-(9Z-octadecenoyl)-sn-glycero-3-phosphate	lysophospholipid
LPA (18:2)	433.2	153.05	Lysophosphatidic acid (18:2)	1-(9Z,12Z-octadecadienoyl)-glycero-3-phosphate	lysophospholipid
LPA (20:3)	459.2	153.05	Lysophosphatidic acid (20:3)	1-(8Z,11Z,14Z-eicosatrienoyl)-glycero-3-phosphate	lysophospholipid
LPA (20:4)	457	153.05	Lysophosphatidic acid (20:4)	1-(5Z,8Z,11Z,14Z-eicosatetraenoyl)-sn-glycero-3-phosphate	lysophospholipid
LPA (20:5)	455.2	153.05	Lysophosphatidic acid (20:5)	1-(5Z,8Z,11Z,14Z,17Z-eicosapentaenoyl)-glycero-3-phosphate	lysophospholipid
LPA (22:4)	485.2	153.05	Lysophosphatidic acid (22:4)	1-(7Z,10Z,13Z,16Z-docosatetraenoyl)-glycero-3-phosphate	lysophospholipid
LPA (22.5)	483.2	153.05	Lysophosphatidic acid (22:5)	3-[(4Z,7Z,10Z,13Z,16Z)-docosa-4,7,10,13,16-pentaenoyloxy]-2-hydroxypropoxyphosphonic acid	lysophospholipid
LPA (22:6)	481.2	153.05	Lysophosphatidic acid (22:6)	1-(4Z,7Z,10Z,13Z,16Z,19Z-docosahexaenoyl)-glycero-3-phosphate	lysophospholipid
cLPA (14:0)	363.1	227	Cyclic-Lysophosphatidic acid (14:0)	1-tetradecanoyl-sn-glycero-2,3-cyclic-phosphate	lysophospholipid
cLPA (16:1)	389.1	253	Cyclic-Lysophosphatidic acid (16:1)	1-(9Z-hexadecenoyl)-sn-glycero-2,3-cyclic-phosphate	lysophospholipid
cLPA (18:0)	419.1	283	Cyclic-Lysophosphatidic acid (18:0)	1-octadecanoyl-sn-glycero-2,3-cyclic-phosphate	lysophospholipid
cLPA (18:1)	417.2	281	Cyclic-Lysophosphatidic acid (18:1)	1-(9Z-octadecenoyl)-sn-glycero-2,3-cyclic-phosphate	lysophospholipid
cLPA (18:2)	415.1	279	Cyclic-Lysophosphatidic acid (18:2)	1-(9Z,12Z-octadecadienoyl)-sn-glycero-2,3-cyclic-phosphate	lysophospholipid
cLPA (20:4)	439.1	303	Cyclic-Lysophosphatidic acid (20:4)	1-(5Z,8Z,11Z,14Z-eicosatetraenoyl)-sn-glycero-2,3-cyclic-phosphate	lysophospholipid
LPG (14:0)	455.1	227.3	Lysophosphatidylglycerol (14:0)	1-tetradecanoyl-glycero-3-phospho-(1'-sn-glycerol)	lysophospholipid
LPG (16:0)	483.1	255.3	Lysophosphatidylglycerol (16:0)	1-hexadecanoyl-sn-glycero-3-phospho-(1'-sn-glycerol)	lysophospholipid
LPG (16:1)	481.1	253.3	Lysophosphatidylglycerol (16:1)	1-(9Z-hexadecenoyl)-glycero-3-phospho-(1'-sn-glycerol)	lysophospholipid
LPG (18:0)	511.1	283.3	Lysophosphatidylglycerol (18:0)	1-octadecanoyl-sn-glycero-3-phospho-(1'-sn-glycerol)	lysophospholipid
LPG (18:1)	509.1	281.3	Lysophosphatidylglycerol (18:1)	1-(9Z-octadecenoyl)-sn-glycero-3-phospho-(1'-sn-glycerol)	lysophospholipid
LPG (18:2)	507.1	279.3	Lysophosphatidylglycerol (18:2)	1-(9Z,12Z-octadecadienoyl)-glycero-3-phospho-(1'-sn-glycerol)	lysophospholipid
LPG (20:3)	533.1	305.3	Lysophosphatidylglycerol (20:3)	1-(8Z,11Z,14Z-eicosatrienoyl)-glycero-3-phospho-(1'-sn-glycerol)	lysophospholipid
LPG (20:4)	531.1	303.3	Lysophosphatidylglycerol (20:4)	1-(5Z,8Z,11Z,14Z-eicosatetraenoyl)-sn-glycero-3-phospho-(1'-sn-glycerol)	lysophospholipid
LPG (22:6)	555.1	327.3	Lysophosphatidylglycerol (22:6)	1-(4Z,7Z,10Z,13Z,16Z,19Z-docosahexaenoyl)-glycero-3-phospho-(1'-sn-glycerol)	lysophospholipid
LPS (16:0)	496.1	153.05	Lysophosphatidylserine (16:0)	1-hexadecanoyl-sn-glycero-3-phosphoserine	lysophospholipid
LPS (18:0)	524.1	153.05	Lysophosphatidylserine (18:0)	1-octadecanoyl-sn-glycero-3-phosphoserine	lysophospholipid
LPS (18:1)	522.4	153.1	Lysophosphatidylserine (18:1)	1-(9Z-octadecenoyl)-sn-glycero-3-phosphoserine	lysophospholipid
LPS (18:2)	520.1	153.05	Lysophosphatidylserine (18:2)	1-(9Z,12Z-octadecadienoyl)-glycero-3-phosphoserine	lysophospholipid
LPS (20:4)	544.1	153.05	Lysophosphatidylserine (20:4)	1-(5Z,8Z,11Z,14Z-eicosatetraenoyl)-sn-glycero-3-phosphoserine	lysophospholipid
LPS (22:4)	572.1	153.05	Lysophosphatidylserine (22:4)	1-(7Z,10Z,13Z,16Z-docosatetraenoyl)-glycero-3-phosphoserine	lysophospholipid
LPS (22:6)	568.1	153.05	Lysophosphatidylserine (22:6)	1-(4Z,7Z,10Z,13Z,16Z,19Z-docosahexaenoyl)-glycero-3-phosphoserine	lysophospholipid
20-carboxy-LTB4	365.2	347.2	20-carboxy-LTB4	5S,12R-dihydroxy-6Z,8E,10E,14Z-eicosatetraene-1,20-dioic acid	oxylipin
PGD2	351.1	271.15	Prostaglandin D2	9S,15S-dihydroxy-11-oxo-5Z,13E-prostadienoic acid	oxylipin
PGE2	351.1	271.15	Prostaglandin E2	9-oxo-11R,15S-dihydroxy-5Z,13E-prostadienoic acid	oxylipin
11-beta-PGE2	351.1	271.15	11-beta-Prostaglandin E2	9-oxo-11S,15S-dihydroxy-5Z,13E-prostadienoic acid	oxylipin
8-iso-PGE2	351.1	271.15	8-iso-Prostaglandin E2	9-oxo-11alpha,15S-dihydroxy-(8beta)-prosta-5Z,13E-dien-1-oic acid	oxylipin
9,12,13-TriHOME	329.2	211.1	9,12,13-TriHOME	9S,12S,13S-trihydroxy-10E-octadecenoic acid	oxylipin
9,10,13-TriHOME	329.2	171.1	9,10,13-TriHOME	9S,10S,13S-trihydroxy-11E-octadecenoic acid	oxylipin
13,14-dihydro-PGF2a	355.2	311.3	13,14-dihydro-Prostaglandin F2alpha	9S,11R,15S-trihydroxy-5Z-prostenoic acid	oxylipin
12,13-DiHOME	313.2	183.1	12,13-DiHOME	12,13-dihydroxy-9Z-octadecenoic acid	oxylipin
9,10-DiHOME	313.2	201.05	9,10-DiHOME	9,10-dihydroxy-12Z-octadecenoic acid	oxylipin
12-HHTrE	279.2	179.1	12S-HHTrE;12-HHT	12S-hydroxy-5Z,8E,10E-heptadecatrienoic acid	oxylipin
9-HOTrE	293.2	171.2	9S-HOTrE; 9-HOTrE	9S-hydroxy-10E,12Z,15Z-octadecatrienoic acid	oxylipin
15-HEPE	317.2	219.2	(+/-)-15-HEPE	(+/-)-15-hydroxy-5Z,8Z,11Z,13E,17Z-eicosapentaenoic acid	oxylipin
5,6-DiHETrE	337.2	145.15	(+/-)5,6-DiHETrE	5,6-dihydroxy-8Z,11Z,14Z-eicosatrienoic acid	oxylipin
12-HEPE	317.2	179.1	(+/-)-12-HEPE	(+/-)-12-hydroxy-5Z,8Z,10E,14Z,17Z-eicosapentaenoic acid	oxylipin
9-HEPE	317.2	167.25	(+/-)-9-HEPE	(+/-)-9-hydroxy-5Z,7E,11Z,14Z,17Z-eicosapentaenoic acid	oxylipin
13-HODE	295.2	195.2	Coriolic acid	(+/-)-13-hydroxy-9Z,11E-octadecadienoic acid	oxylipin
5-HEPE	317.2	115.2	(+/-)-5-HEPE	(+/-)-5-hydroxy-6E,8Z,11Z,14Z,17Z-eicosapentaenoic acid	oxylipin
9-HODE	295.21	171.1	9-HODE	(+/-)-9-hydroxy-10E,12Z-octadecadienoic acid	oxylipin
19,20-EpDPE	343.2	281.2	19(20)-EpDPE	(+/-)-19(20)-epoxy-4Z,7Z,10Z,13Z,16Z-docosapentaenoic acid	oxylipin
4-HDoHE	343.2	281.2	(+/-)-4-HDoHE	(+/-)-4-hydroxy-5E,7Z,10Z,13Z,16Z,19Z-docosahexaenoic acid	oxylipin
7-HDoHE	343.2	281.2	(+/-)-7-HDoHE	(+/-)-7-hydroxy-4Z,8E,10Z,13Z,16Z,19Z-docosahexaenoic acid	oxylipin
13-HDoHE	343.2	281.2	(+/-)-13-HDoHE	(+/-)-13-hydroxy-4Z,7Z,10Z,14E,16Z,19Z-docosahexaenoic acid	oxylipin
17-HDoHE	343.2	281.2	(+/-)-17-HDoHE	(+/-)-17-hydroxy-4Z,7Z,10Z,13Z,15E,19Z-docosahexaenoic acid	oxylipin
20-HDoHE	343.21	299.2	(+/-)-20-HDoHE	(+/-)-20-hydroxy-4Z,7Z,10Z,13Z,16Z,18E-docosahexaenoic acid	oxylipin
15-HETE	319.2	219.2	15-HETE	15-hydroxy-5Z,8Z,11Z,13E-eicosatetraenoic acid	oxylipin
16-HDoHE	343.2	233.2	(+/-)-16-HDoHE	(+/-)-16-hydroxy-4Z,7Z,10Z,13Z,17E,19Z-docosahexaenoic acid	oxylipin
11-HETE	319.2	167.1	11-HETE	11-hydroxy-5Z,8Z,12E,14Z-eicosatetraenoic acid	oxylipin
9-HETE	319.21	167.1	9-HETE	9-hydroxy-5Z,7E,11Z,14Z-eicosatetraenoic acid	oxylipin
14-HDoHE	343.2	205.1	(+/-)-14-HDoHE	(+/-)-14-hydroxy-4Z,7Z,10Z,12E,16Z,19Z-docosahexaenoic acid	oxylipin
10-HDoHE	343.21	153.1	(+/-)-10-HDoHE	(+/-)-10-hydroxy-4Z,7Z,11E,13Z,16Z,19Z-docosahexaenoic acid	oxylipin
12-HETE	319.2	179.2	12-HETE	12-hydroxy-5Z,8Z,10E,14Z-eicosatetraenoic acid	oxylipin
8-HETE	319.2	155.1	8-HETE	8-hydroxy-5Z,9E,11Z,14Z-eicosatetraenoic acid	oxylipin
11-HDoHE	343.2	121.1	(+/-)-11-HDoHE	(+/-)-11-hydroxy-4Z,7Z,9E,13Z,16Z,19Z-docosahexaenoic acid	oxylipin
15-HETrE	321.2	221.1	15S-HETrE	15S-hydroxy-8Z,11Z,13E-eicosatrienoic acid	oxylipin
8-HDoHE	343.2	189.1	(+/-)-8-HDoHE	(+/-)-8-hydroxy-4Z,6E,10Z,13Z,16Z,19Z-docosahexaenoic acid	oxylipin
5-HETE	319.2	115.15	5-HETE	5-hydroxy-6E,8Z,11Z,14Z-eicosatetraenoic acid	oxylipin
8-HETrE	321.2	303.2	8(S)-HETrE	8S-hydroxy-9E,11Z,14Z-eicosatrienoic acid	oxylipin
Cortisol	363	121	Cortisol	11beta,17,21-trihydroxypregn-4-ene-3,20-dione	steroid hormone

## Sheet: Table S2
Present in all sample types
Metabolite	Background (%)					Precision (%)						Legend:
	WB	DBS	VAMS24	VAMS48	VAMS1w	WB	DBS	VAMS24	VAMS48	VAMS1w			Background >40% or Precisison>30% (removed from analysis)
Cortisol	NA	NA	NA	NA	NA	4.8739	4.46796	13.8186	10.672	3.18894		NA	Not present or Not applicable
AEA	NA	NA	NA	NA	NA	17.7924	11.5648	32.8621	38.9169	11.5324		WB	Whole Blood
DHEA	NA	NA	NA	NA	NA	22.8988	37.0021	16.8475	21.1574	6.89934		DBS	Dried Blood Spot
1-AG;2-AG	NA	NA	NA	NA	NA	10.4041	17.5025	7.70494	30.3461	17.7317		VAMS	Volumetric Absorptive Microsampling
1-LG;2-LG	46.069	12.5563	44.5959	54.0686	56.1695	13.798	12.4779	20.6332	33.6339	20.0997		VAMS24	VAMS stored for 24 hours at room temperature
a-LEA	92.5274	93.157	84.692	63.2124	72.9751	6.03758	10.3184	9.41573	19.825	12.7756		VAMS48	VAMS stored for 48 hours at room temperature
POEA	98.4062	94.8306	96.9527	64.3894	71.1258	23.1126	13.1895	12.3234	19.7705	13.6274		VAMS1w	VAMS stored for 1 week at room temperature
PDEA	165.964	511.622	107.375	101.056	78.4855	10.9431	16.4412	21.7156	7.25151	16.9607
LEA	132.218	125.556	93.3393	82.4355	93.04	7.80186	7.22389	5.15824	12.405	5.30561
PEA	136.463	159.117	91.1772	76.3812	70.3168	6.2096	10.2234	7.10309	7.2865	3.53111
DGLEA	106.109	85.3187	72.2401	64.5194	46.9277	15.7938	12.0156	21.8605	15.1189	6.26419
SEA	233.444	173.942	120.611	96.7496	104.748	7.05222	11.1639	6.44228	13.9282	4.16247
OEA	234.874	189.861	160.733	155.2	158.734	6.90558	8.82032	10.972	8.25625	4.99731
20-carboxy-LTB4	NA	NA	NA	NA	NA	3.07924	18.225	21.3815	3.99379	5.74661
9,12,13-TriHOME	19.9547	24.8778	23.4856	21.3029	14.5978	11.1624	10.4393	15.8517	15.9618	7.41608
9,10,13-TriHOME	49.1367	27.4454	37.2223	30.349	15.0689	10.5404	11.468	18.0515	17.3161	3.65927
GUDCA	NA	NA	NA	NA	NA	7.42572	8.27995	20.1359	6.7931	5.50762
GCA	NA	NA	NA	NA	NA	5.5998	7.79515	17.5827	12.0773	7.44628
CA	NA	NA	NA	NA	NA	7.3051	7.25103	11.276	8.15075	4.69256
GCDCA	NA	NA	NA	NA	NA	6.28552	7.94343	15.1292	12.7479	7.12786
GDCA	NA	NA	NA	NA	NA	5.42378	6.66455	16.4207	12.1484	6.31252
12,13-DiHOME	3.79323	10.9388	3.38993	2.50884	1.57176	4.98251	5.03385	14.7385	18.0795	8.06349
9,10-DiHOME	8.29038	15.2085	7.27485	6.019	4.3774	6.00345	9.21902	15.2412	12.4601	7.93638
DCA	NA	NA	NA	NA	NA	4.44282	8.04126	16.042	15.713	11.4227
9-HOTrE	NA	NA	NA	NA	NA	13.0909	7.35696	18.5469	24.9891	19.0471
GLCA	NA	NA	NA	NA	NA	7.95001	13.2275	17.2387	19.3656	15.9324
13-HODE	5.90685	1.21818	5.83548	4.42066	1.66773	7.58404	7.12878	12.6319	17.3421	5.62261
9-HODE	4.90409	1.45077	5.15479	4.51222	1.68606	11.1192	11.1414	22.2601	16.3893	8.82875
4-HDoHE	NA	NA	NA	NA	NA	11.5739	10.8043	37.137	9.69011	14.4619
7-HDoHE	NA	NA	NA	NA	NA	15.5794	15.8185	47.0347	30.843	10.3249
13-HDoHE	NA	NA	NA	NA	NA	11.2182	8.95637	34.4812	10.687	13.6234
17-HDoHE	NA	NA	NA	NA	NA	9.64547	13.4305	45.2705	19.835	10.5469
15-HETE	NA	NA	NA	NA	NA	15.7861	12.137	39.1902	7.12124	11.2664
11-HETE	NA	NA	NA	NA	NA	21.9319	7.09116	50.604	12.5443	9.94821
14-HDoHE	NA	NA	NA	NA	NA	33.4641	10.1704	38.4284	12.582	8.5031
12-HETE	NA	NA	NA	NA	NA	24.9644	5.79351	19.3577	16.9187	11.8053
8-HDoHE	NA	NA	NA	NA	NA	18.0272	15.4461	31.0163	36.8271	13.6664
5-HETE	NA	NA	NA	NA	NA	22.3682	11.5079	28.3115	18.4492	14.1882
10-NO2-OA	NA	NA	NA	NA	NA	20.7042	40.9171	36.5513	13.0518	6.67889
S1P(16:1)	NA	NA	NA	NA	NA	6.13273	8.17536	17.2036	14.9106	6.00541
S1P(18:0)	0.135572	0.758591	1.97878	1.51841	3.23945	18.1252	21.178	19.5156	9.72671	5.80716
S1P(18:1)	0.0846772	0.405934	1.85184	1.19207	1.93859	6.58693	15.6363	19.9316	11.6385	11.9411
S1P(18:2)	NA	NA	NA	NA	NA	4.83511	7.62646	15.4808	14.3874	7.88248
LPE(16:0)	0.648231	0.510529	0.755678	0.564471	0.440834	9.16244	12.7562	13.5676	12.2014	12.8435
LPE(16:1)	NA	NA	NA	NA	NA	5.19469	23.1553	24.4833	21.1489	19.8579
LPE(18:0)	0.289685	0.352489	0.11002	0.0728499	0.0482056	7.19447	11.4576	21.3909	5.26176	8.10178
LPE (18:1)	0.392849	0.503807	0.999341	0.928499	0.927137	6.18569	5.60157	6.19768	11.951	5.00024
LPE (18:2)	NA	NA	NA	NA	NA	5.32181	6.03186	14.2061	9.94544	5.69796
LPE (18:3)	NA	NA	NA	NA	NA	22.5349	14.2876	18.2857	36.1093	21.6361
LPE (20:3)	NA	NA	NA	NA	NA	6.80663	5.88407	10.0428	10.1951	7.76616
LPE (20:4)	0.236834	0.61102	1.3539	1.97284	2.33637	6.7333	7.82079	17.9006	17.2717	4.88104
LPE (20:5)	NA	NA	NA	NA	NA	13.5264	8.30468	13.5453	5.74436	11.7059
LPE (22:4)	0.432221	0.77571	1.73742	2.3313	2.37138	11.4765	5.24324	22.3956	29.2167	7.03456
LPE (22:5)	NA	0.999415	1.9126	2.92904	4.15907	12.0503	7.88346	23.0994	18.3494	5.72336
LPE (22:6)	NA	NA	NA	NA	NA	9.0966	6.3067	14.2133	12.8387	4.832
LPI (16:0)	NA	NA	NA	NA	NA	13.2593	14.9765	18.885	20.8726	16.0998
LPI (16:1)	NA	NA	NA	NA	NA	18.0248	12.5337	25.9932	13.4047	12.7386
LPI (18:0)	1.67983	0.697378	3.02414	2.0219	1.48385	6.7883	18.2345	12.137	12.6021	13.3063
LPI (18:1)	NA	NA	NA	NA	NA	8.7891	9.21169	27.0129	14.0262	12.3736
LPI (18:2)	NA	NA	NA	NA	NA	6.83039	19.0521	24.1579	20.1006	12.1957
LPI (20:4)	NA	NA	NA	NA	NA	6.56716	9.10695	25.4525	16.466	19.6574
LPI (22:6)	63.2678	102.835	79.1465	102.421	81.7432	10.0049	19.2406	14.2781	8.86225	12.0459
LPA (14:0)	NA	NA	NA	NA	NA	11.1558	7.33875	9.37924	21.8761	6.38035
LPA (16:0)	11.9167	8.45535	26.8494	16.4837	11.5965	18.9296	13.6613	14.1752	20.5151	2.94457
LPA (16:1)	1.30743	13.0787	1.03182	0.728621	0.811219	22.1877	18.352	16.1066	27.1461	8.23577
LPA (18:0)	15.6339	19.5426	27.1794	14.8427	9.57875	18.9768	4.99862	15.1378	22.2339	7.56667
LPA (18:1)	7.01939	6.30457	17.3869	12.4232	10.0541	7.77701	11.502	15.2158	16.6328	6.83116
LPA (18:2)	0.807735	1.61564	2.31781	1.33147	1.5986	6.25162	11.3581	14.9511	11.9246	6.07756
LPA (20:3)	NA	NA	NA	NA	NA	33.9918	26.7575	20.9241	31.664	16.7812
LPA (20:4)	3.00213	2.6888	8.26805	6.13823	5.41763	11.5339	12.8227	11.5358	22.1851	4.37752
LPA (20:5)	NA	NA	NA	NA	NA	10.3102	19.2938	4.50932	15.9243	7.88728
LPA (22:4)	6.77674	6.10718	15.4005	16.0558	12.9145	12.0328	10.8218	7.06118	25.6308	19.62
LPA (22.5)	NA	NA	NA	NA	NA	15.5116	24.2271	9.62973	20.656	13.3621
LPA (22:6)	NA	NA	NA	NA	NA	16.6404	14.9386	9.23526	10.8261	3.88248
cLPA (14:0)	NA	NA	NA	NA	NA	12.2675	14.4035	35.9711	23.2982	7.97075
cLPA (16:1)	NA	NA	NA	NA	NA	14.0066	5.06733	15.4381	18.6167	8.30296
cLPA (18:0)	11.7455	12.7136	2.79284	3.61018	2.68108	10.0311	11.5653	16.3578	10.7987	8.86585
cLPA (18:1)	NA	NA	NA	NA	NA	11.0511	12.678	12.4688	14.43	18.8015
cLPA (18:2)	NA	NA	NA	NA	NA	19.716	17.4386	22.6453	18.6005	11.9561
cLPA (20:4)	NA	NA	NA	NA	NA	17.6119	21.6438	19.29	24.2375	12.6338
LPG (14:0)	NA	NA	NA	NA	NA	8.9178	28.1517	19.3515	36.1352	17.2358
LPG (16:0)	3.00038	8.15641	8.25862	5.55445	4.7861	7.17827	14.5873	9.83493	16.9626	6.48227
LPG (16:1)	NA	NA	NA	NA	NA	11.2417	28.0452	22.5887	24.5586	17.0736
LPG (18:0)	NA	NA	NA	NA	NA	8.39307	20.8307	21.9937	15.3012	10.4201
LPG (18:1)	NA	NA	NA	NA	NA	4.85731	8.74692	15.4689	17.6265	10.6039
LPG (18:2)	NA	NA	NA	NA	NA	6.52791	12.0442	12.3979	10.2561	10.4796
LPG (20:3)	NA	NA	NA	NA	NA	22.2741	15.849	15.9091	9.71559	12.051
LPG (20:4)	NA	NA	NA	NA	NA	14.3424	17.5246	17.1157	24.168	8.92172
LPG (22:6)	NA	NA	NA	NA	NA	20.9329	29.006	25.924	20.3787	7.97369
LPS (18:0)	NA	NA	NA	NA	NA	16.115	7.83452	29.315	10.275	20.2098
LPS (18:1)	8.81315	1.44771	20.3509	15.825	7.21353	18.6234	17.4979	3.98428	11.1153	11.502
LPS (18:2)	NA	NA	NA	NA	NA	19.4536	14.3203	18.8044	11.7615	8.71757
LPS (20:4)	NA	NA	NA	NA	NA	17.6673	16.4473	16.605	18.6189	13.6476
LPS (22:4)	NA	NA	NA	NA	NA	20.3619	12.9842	33.584	34.9548	27.23
LPS (22:6)	NA	NA	NA	NA	NA	19.8088	5.76715	14.5135	12.8935	12.364
FA (18:2) w-6	NA	NA	NA	NA	NA	15.4998	19.351	18.8985	20.635	10.3613
FA (20:4) w-6	NA	NA	NA	NA	NA	5.13907	7.82986	12.2844	14.5302	6.84746
FA (20:5) w-3	NA	NA	NA	NA	NA	5.0563	3.88566	12.183	24.289	7.04698
FA (22:4) w-6	NA	NA	NA	NA	NA	13.2005	11.9759	20.6727	13.4683	9.19355
FA (22:5) w-3	NA	NA	NA	NA	NA	12.3968	14.5458	10.3261	7.95452	11.7471
FA (22:5) w-6	NA	NA	NA	NA	NA	20.1283	14.0532	20.9875	26.0942	10.7188
FA (22:6) w-3	NA	NA	NA	NA	NA	8.53618	9.03605	12.2575	17.7269	8.15612
Present only in DBS and VAMS1w
Metabolite	Background (%)					Precision (%)
	WB	DBS	VAMS24	VAMS48	VAMS1w	WB	DBS	VAMS24	VAMS48	VAMS1w
PGD2	NA	NA	NA	NA	NA	NA	10.7022	NA	NA	15.0526
PGE2	NA	NA	NA	NA	NA	NA	3.52238	NA	NA	8.29412
11b-PGE2	NA	NA	NA	NA	NA	NA	21.6265	NA	NA	5.38693
8-iso-PGE2	NA	NA	NA	NA	NA	NA	5.70276	NA	NA	11.7503
15-HEPE	NA	NA	NA	NA	NA	NA	22.2254	NA	NA	19.4935
9-HEPE	NA	NA	NA	NA	NA	NA	36.6498	NA	NA	13.3411
9-HETE	NA	1.48051	NA	NA	1.34918	NA	7.3061	NA	NA	9.52529
10-HDoHE	NA	4.62756	NA	NA	1.21537	NA	15.0181	NA	NA	8.54832
11-HDoHE	NA	1.85643	NA	NA	1.30335	NA	16.1256	NA	NA	11.5981
15-HETrE	NA	NA	NA	NA	NA	NA	7.74924	NA	NA	14.6885
8-HETrE	NA	2.91435	NA	NA	5.53894	NA	12.9021	NA	NA	7.8295
FA (20:3) w-3	NA	4.90804	NA	NA	1.50994	NA	9.74048	NA	NA	6.01311
FA (20:3) w-6	NA	8.39004	NA	NA	2.03273	NA	14.1926	NA	NA	3.83724
FA (20:3) w-9	NA	27.94	NA	NA	9.77036	NA	4.79108	NA	NA	15.1206
DBS and WB	WB	DBS	VAMS24	VAMS48	VAMS1w	WB	DBS	VAMS24	VAMS48	VAMS1w
1-LG;2-LG	NA	12.2172	NA	NA	NA	9.20235	15.9126	NA	NA	NA
DBS	WB	DBS	VAMS24	VAMS48	VAMS1w	WB	DBS	VAMS24	VAMS48	VAMS1w
13,14-dihydro-PGF2a	NA	79.295	NA	NA	NA	NA	10.1557	NA	NA	NA
19,20-EpDPE	NA	NA	NA	NA	NA	NA	5.91356	NA	NA	NA
LPS18.2	NA	NA	NA	NA	NA	NA	12.7444	NA	NA	NA
Present only in DBS and VAMS
Metabolite	Background (%)					Precision (%)
	WB	DBS	VAMS24	VAMS48	VAMS1w	WB	DBS	VAMS24	VAMS48	VAMS1w
12-HHTrE	NA	NA	NA	NA	NA	NA	16.543	6.1209	52.2003	15.2531
Present only in VAMS1w
Metabolite	Background (%)					Precision (%)
	WB	DBS	VAMS24	VAMS48	VAMS1w	WB	DBS	VAMS24	VAMS48	VAMS1w
5,6-DiHETrE	NA	NA	NA	NA	NA	NA	NA	NA	NA	5.30422
5-HEPE	NA	NA	NA	NA	NA	NA	NA	NA	NA	15.739
FA (18:3) w-3	NA	NA	NA	NA	NA	NA	NA	NA	NA	18.2216
FA (18:3) w-6	NA	NA	NA	NA	NA	NA	NA	NA	NA	12.4993
Present only in DBS, VAMS48, and VAMS1w
Metabolite	Background (%)					Precision (%)
	WB	DBS	VAMS24	VAMS48	VAMS1w	WB	DBS	VAMS24	VAMS48	VAMS1w
12-HEPE	NA	NA	NA	NA	NA	NA	6.56067	NA	21.1258	14.0699
Present only in WB and VAMS
Metabolite	Background (%)					Precision (%)
	WB	DBS	VAMS24	VAMS48	VAMS1w	WB	DBS	VAMS24	VAMS48	VAMS1w
20-HDoHE	NA	NA	NA	NA	NA	24.7078	NA	20.0485	22.3348	5.37327
Present only in WB, DBS, VAMS48, and VAMS1w
Metabolite	Background (%)					Precision (%)
	WB	DBS	VAMS24	VAMS48	VAMS1w	WB	DBS	VAMS24	VAMS48	VAMS1w
16-HDoHE	NA	NA	NA	NA	NA	19.5764	15.7515	NA	13.1958	11.4558
LPE14.0	NA	NA	NA	NA	NA	19.2909	22.2135	NA	20.8213	25.6249
Present only in WB, DBS, and VAMS1w
Metabolite	Background (%)					Precision (%)
	WB	DBS	VAMS24	VAMS48	VAMS1w	WB	DBS	VAMS24	VAMS48	VAMS1w
8-HETE	NA	NA	NA	NA	NA	23.7421	14.7204	NA	NA	12.9828

## Sheet: Table S3
Internal Standard	Category	Recovery (%)			Matrix Effect (%)				Summary of recoveries per lipid class
		WB	DBS	VAMS	WB	DBS	VAMS			OXL	LPL	FA	BA	EC	SH
d5-GUDCA	bile acids	68.5106	79.0077	76.374	105.245	97.5763	96.6609		WB	34 - 78%	42 - 72%	26 - 53%	66 - 74%	48 - 84%	0.76
d4-GCA	bile acids	65.4624	72.3243	74.5761	100.649	95.0461	91.8288		DBS	41 - 81%	57 - 85%	51 - 69%	72 - 82%	56 - 62%	0.84
d4-CA	bile acids	73.9704	81.9051	83.5307	97.5582	92.2196	89.8332		VAMS	34 - 85%	45 - 72%	46 - 68%	75 - 84%	58 - 94%	0.82
d4-GDCA	bile acids	68.5792	75.8538	76.9293	106.408	99.4659	97.6858
d4-DCA	bile acids	68.359	78.2353	75.8117	92.2317	80.5066	86.8818
d4-LEA	endocannabinoids	59.7099	57.1499	72.2218	55.2992	65.7391	49.6859		Summary of matrix effects per lipid class
d4-DHEA	endocannabinoids	54.2887	55.8114	71.4488	46.4214	59.5506	42.6379			OXL	LPL	FA	BA	EC	SH
d8-AEA	endocannabinoids	58.1195	59.4831	70.9942	60.1248	72.0468	55.4844		WB	71 - 105%	122 - 423%	115 - 335%	92 - 106%	31 - 69%	1.05
d8-2-AG	endocannabinoids	48.0662	61.5292	58.0588	69.032	64.1343	65.8608		DBS	71 - 103%	102 - 386%	105 - 298%	81 - 100%	41 - 72%	0.97
d4-PEA	endocannabinoids	68.3035	61.5086	70.2351	53.971	60.2048	53.4869		VAMS	69 - 104%	114 - 405%	105 - 340%	87 - 98%	29 - 66%	0.94
d3-SEA	endocannabinoids	83.5538	61.5597	93.4765	31.0705	43.7442	29.2855
d4-OEA	endocannabinoids	67.5251	55.8503	70.5788	31.4949	40.6596	29.0445
d17-10-O2-OA	fatty acids	26.2926	51.3512	50.3185	114.634	104.899	105.15		Legend:
d8-FA(20:4)	fatty acids	49.2908	58.349	45.9572	334.729	298.143	340.438		WB	Whole Blood
d5-FA(22:6)	fatty acids	53.0324	68.4951	67.5635	198.649	181.386	212.677		DBS	Dried Blood Spot
S1P(17:0)	lysophospholipids	58.0331	77.4792	61.4565	297.664	336.75	277.504		VAMS	Volumetric Absorptive Microsampling
S1P(17:1)	lysophospholipids	70.8788	85.0381	71.9263	423.251	386.044	405.256		OXL	Oxylipins
LPE(17:1)	lysophospholipids	71.5521	81.2123	68.5765	137.592	124.908	141.484		LPL	Lysophospholipids
LPI(17:1)	lysophospholipids	41.6016	57.2527	44.5906	129.636	106.86	122.839		FA	Fatty acids
cLPA(17:0)	lysophospholipids	63.8118	76.0134	70.4444	122.145	107.053	118.178		BA	Bile acids
LPG(17:1)	lysophospholipids	54.4274	73.1151	57.1483	124.576	101.472	114.36		EC	Endocannabinoids
LPS(17:1)	lysophospholipids	57.1889	63.8196	46.3423	153.701	121.949	144.171		SH	Steroid hormone
d4-PGF2a	oxylipins	66.4615	76.0144	71.7043	100.031	96.5201	97.1573
d4-8iso-PGF2a	oxylipins	68.8268	79.5311	76.5228	99.9987	92.8369	93.9875
d11-5-iPF2a-IV	oxylipins	53.2881	62.3153	55.2268	95.2434	87.8421	92.5467
d11-8,12-iPF2a-IV	oxylipins	50.6704	62.3036	53.1993	99.2774	96.158	93.9412
d4-PGD2	oxylipins	43.0518	66.3934	54.3798	102.196	90.471	95.337
d4-PGE2	oxylipins	78.2028	81.1071	85.2023	91.1547	87.159	86.5652
d4-8iso-PGE2	oxylipins	58.7695	74.6597	68.5347	103.332	93.9235	99.4721
d4-LTB4	oxylipins	37.4056	41.3575	41.7782	88.7834	88.9707	84.0344
d4-12,13-DiHOME	oxylipins	66.6687	73.3542	77.2314	99.1613	95.0831	92.609
d4-9,10-DiHOME	oxylipins	63.9053	73.9431	72.9069	74.1921	70.6093	71.1639
d11-14,15-DiHETrE	oxylipins	63.2431	70.6467	71.6665	71.0597	80.4435	69.1402
d6-20-HETE	oxylipins	50.2335	55.668	62.0427	97.6903	98.3427	88.2535
d4-9-HODE	oxylipins	58.6854	62.4564	66.3699	91.2639	78.0792	84.2768
d8-12-HETE	oxylipins	59.1406	63.0409	56.5541	104.627	102.847	104.004
d8-5-HETE	oxylipins	33.6651	41.5998	34.3841	76.0405	71.8213	70.5439
d4-cortisol	steroid hormone	75.7602	84.0402	81.7613	104.933	96.4051	94.2392

## Sheet: Table S4
Metabolite	AVOVA p-value	Adjusted p-value
FA (20:4) w-6	2.71083e-11	2.08734e-09
FA (20:5) w-3	6.58598e-11	2.5356e-09
FA (22:4) w-6	7.50978e-10	1.49197e-08
FA (22:6) w-3	7.7505e-10	1.49197e-08
12-HETE	2.87169e-09	4.42239e-08
LPS (18:1)	3.74862e-09	4.81073e-08
13-HODE	4.85816e-09	5.34397e-08
FA (22:5) w-3	8.15816e-09	7.85223e-08
LPA (22:6)	1.32648e-08	1.02859e-07
FA (22:5) w-6	1.33583e-08	1.02859e-07
DHEA	1.64851e-08	1.15396e-07
FA (18:2) w-6	3.99148e-08	2.5612e-07
5-HETE	5.82342e-08	3.44925e-07
LPS (20:4)	1.47934e-07	8.13637e-07
LPS (18:0)	2.6931e-07	1.38246e-06
LPS (22:6)	4.68174e-07	2.25309e-06
9-HODE	5.97167e-07	2.70482e-06
9,10,13-TriHOME	1.95186e-06	8.34963e-06
LPE (18:0)	6.66359e-06	2.70051e-05
LPA (18:0)	7.22272e-06	2.78075e-05
LPA (16:0)	1.22555e-05	4.49367e-05
12,13-DiHOME	1.80939e-05	6.33288e-05
LPI (18:0)	2.06855e-05	6.92514e-05
20-HDoHE	2.76303e-05	8.86473e-05
LPG (20:3)	3.63608e-05	0.00010788
cLPA (18:2)	3.6427e-05	0.00010788
LPI (16:0)	6.13783e-05	0.000175042
cLPA (16:1)	0.000104645	0.000287774
LPG (20:4)	0.00012921	0.000343075
20-carboxy-LTB4	0.000229919	0.000590125
LPA (18:1)	0.000246816	0.000613059
9,10-DiHOME	0.000359302	0.000839621
LPA (20:5)	0.000359838	0.000839621
LPI (20:4)	0.000510135	0.00113206
LPI (18:1)	0.000520639	0.00113206
LPE (22:5)	0.000529276	0.00113206
LPE (16:0)	0.000585184	0.00121781
LPE (20:4)	0.000609722	0.00123549
LPG (22:6)	0.000699489	0.00138104
cLPA (18:1)	0.000721019	0.00138796
LPA (14:0)	0.000843152	0.00158348
LPA (18:2)	0.00104025	0.00190713
9-HOTrE	0.00117155	0.00209789
LPE (22:6)	0.00124971	0.00218699
LPE (20:5)	0.00177158	0.00303137
9,12,13-TriHOME	0.00219048	0.00366668
LPG (18:0)	0.00310324	0.00508403
LPG (16:0)	0.0034029	0.00545882
S1P (18:2)	0.00410168	0.0064455
LPE (20:3)	0.00438532	0.00667364
LPA (20:4)	0.00442021	0.00667364
LPE (18:2)	0.00806108	0.0116031
LPG (18:2)	0.00812549	0.0116031
S1P (18:1)	0.00813721	0.0116031
cLPA (20:4)	0.00947619	0.0132667
S1P (18:0)	0.00972992	0.0133786
cLPA (18:0)	0.0112465	0.0151927
LPG (16:1)	0.0140751	0.0185828
S1P (16:1)	0.0142388	0.0185828
LPI (16:1)	0.016968	0.0217756
CA	0.0386475	0.0487845
LPE (22:4)	0.0433357	0.0538202
GDCA	0.072633	0.0887736
GCDCA	0.082947	0.0997957
GUDCA	0.10631	0.125937
LPA (16:1)	0.158776	0.185238
GCA	0.173764	0.199699
Cortisol	0.236162	0.267419
LPA (22.5)	0.26499	0.295714
LPA (22:4)	0.335182	0.368701
LPG (18:1)	0.348757	0.37823
LPI (18:2)	0.407438	0.435732
DCA	0.620893	0.654914
GLCA	0.771934	0.803229
LPE (16:1)	0.864093	0.887135
LPS (16:0)	0.94811	0.960585
LPE (18:1)	0.974044	0.974044
